# Supplementary material for: Linking Genetics to Structural Biology: Complex Heterozygosity Screening with Actin Alanine Scan Alleles Identifies Functionally Related Surfaces on Yeast Actin
Source: G3 (Bethesda). 2014 Jun 17;4(8):1491–501. doi: 10.1534/g3.114.012054 (PMC4132179; doi:10.1534/g3.114.012054)
Supplement: Supporting Information [file supp_g3.114.012054_TableS1.xlsx]

## Sheet: Sheet1
Supplemental Table 1-Genes CHI with act1∆
YJL211C	[PEX2]
YDL096C	[PMT1]
YLL047W	[RNP1]
YDL151C	[RPC53]
YPR197C	[SGE1]
YCL007C	[VMA9]
YDR521W	[YDR520C]
YCR088W	ABP1
YMR064W	AEP1
YLR370C	ARC18
YHR013C	ARD1
YOR141C	ARP8
YLL042C	ATG10
YBR217W	ATG12
YPL149W	ATG5
YHR171W	ATG7
YLR295C	ATP14
YNL259C	ATX1
YBR200W	BEM1
YER155C	BEM2
YLR231C	BNA5
YIL159W	BNR1
YLR074C	BUD20
YCR063W	BUD31
YLR226W	BUR2
YNL288W	CAF40
YDL069C	CBS1
YAL021C	CCR4
YCR094W	CDC50
YNL192W	CHS1
YMR138W	CIN4
YGR167W	CLC1
YNL225C	CNM67
YGR255C	COQ6
YLR087C	CSF1
YGL110C	CUE3
YEL027W	CUP5
YGR092W	DBF2
YPR111W	DBF20
YKL054C	DEF1
YBR163W	DEM1
YAL013W	DEP1
YIL049W	DFG10
YMR316W	DIA1
YKL002W	DID4
YDR440W	DOT1
YPR023C	EAF3
YEL018W	EAF5
YJR082C	EAF6
YBR078W	ECM33
YGL200C	EMP24
YDR153C	ENT5
YIL005W	EPS1
YDR518W	EUG1
YIL134W	FLX1
YOR286W	FMP31
YJL161W	FMP33
YLR201C	FMP53
YBL016W	FUS3
YNL133C	FYV6
YBR179C	FZO1
YHR061C	GIC1
YDR309C	GIC2
YNL153C	GIM3
YEL003W	GIM4
YML094W	GIM5
YNL255C	GIS2
YBR121C	GRS1
YDR098C	GRX3
YER174C	GRX4
YBR133C	HSL7
YNL164C	IBD2
YFL013C	IES1
YLR052W	IES3
YIL154C	IMP2
YER019W	ISC1
YDL115C	IWR1
YNL238W	KEX2
YGR040W	KSS1
YPL004C	LSP1
YGL035C	MIG1
YDR144C	MKC7
YKR095W	MLP1
YPR045C	MNI2
YNL005C	MRP7
YHR147C	MRPL6
YMR188C	MRPS17
YMR097C	MTG1
YPR052C	NHP6A
YGR089W	NNF2
YIL038C	NOT3
YKR082W	NUP133
YDL116W	NUP84
YGR078C	PAC10
YBR279W	PAF1
YGL248W	PDE1
YOR360C	PDE2
YER149C	PEA2
YJR034W	PET191
YJL179W	PFD1
YER037W	PHM8
YGR086C	PIL1
YDR490C	PKH1
YOL100W	PKH2
YNR052C	POP2
YDL134C	PPH21
YDL188C	PPH22
YML016C	PPZ1
YIL095W	PRK1
YHL011C	PRS3
YJL079C	PRY1
YNL169C	PSD1
YLR019W	PSR2
YDR055W	PST1
YDR032C	PST2
YDL006W	PTC1
YFR033C	QCR6
YIL121W	QDR1
YGL058W	RAD6
YJL204C	RCY1
YDR195W	REF2
YBR052C	RFS1
YEL024W	RIP1
YLL046C	RNP1
YGR070W	ROM1
YLR371W	ROM2
YGL070C	RPB9
YGR085C	RPL11B
YEL054C	RPL12A
YMR142C	RPL13B
YKL006W	RPL14A
YIL133C	RPL16A
YNL301C	RPL18B
YBL027W	RPL19B
YBR191W	RPL21A
YPL079W	RPL21B
YBL087C	RPL23A
YGR034W	RPL26B
YDL075W	RPL31A
YIL052C	RPL34B
YDL191W	RPL35A
YDL136W	RPL35B
YJL189W	RPL39
YPR043W	RPL43A
YML073C	RPL6A
YGL076C	RPL7A
YPL198W	RPL7B
YHL033C	RPL8A
YDL081C	RPP1A
YMR230W	RPS10B
YBR048W	RPS11B
YJL191W	RPS14B
YDR450W	RPS18A
YLR441C	RPS1A
YJL190C	RPS22A
YIL069C	RPS24B
YGR027C	RPS25A
YER131W	RPS26B
YOR167C	RPS28A
YHR203C	RPS4B
YPL090C	RPS6A
YBR189W	RPS9B
YNR037C	RSM19
YOR014W	RTS1
YGR161C	RTS3
YKL212W	SAC1
YDR129C	SAC6
YDR389W	SAC7
YKL117W	SBA1
YHR207C	SET5
YDR257C	SET7
YBL058W	SHP1
YOR195W	SLK19
YOR327C	SNC2
YLR025W	SNF7/VPS32
YMR066W	SOV1
YAL047C	SPC72
YNL202W	SPS19
YNL138W	SRV2
YDR293C	SSD1
YPL232W	SSO1
YLR369W	SSQ1/SSC2
YHL007C	STE20
YCL008C	STP22
YDR310C	SUM1
YDR297W	SUR2
YGR129W	SYF2
YPL129W	TAF14/ANC1
YBR044C	TCM62
YOL055C	THI20
YJL138C	TIF2
YIL011W	TIR3
YOL018C	TLG2
YAL016W	TPD3
YDR074W	TPS2
YML028W	TSA1
YDR453C	TSA2
YHR039C-A	VMA10
YPR036W	VMA13
YOR332W	VMA4
YKL080W	VMA5
YGR020C	VMA7
YEL051W	VMA8
YKR001C	VPS1
YLR148W	VPS18/PEP3
YMR077C	VPS20
YPL002C	VPS22
YKL041W	VPS24
YJR102C	VPS25
YPL065W	VPS28
YLR417W	VPS36
YDR484W	VPS52/SAC2
YDR027C	VPS54
YGL104C	VPS73
YNL246W	VPS75
YOR043W	WHI2
YIL101C	XBP1
YBR209W	YBR209W
YER123W	YCK3
YCR004C	YCP4
YDR042C	YDR042C
YDR049W	YDR049W
YER119C-A	YER119C-A
YGL081W	YGL081W
YGL160W	YGL160W
YHR112C	YHR112C
YIL055C	YIL055C
YJL181W	YJL181W
YJL213W	YJL213W
YLR200W	YKE2
YNL194C	YNL194C
YNR036C	YNR036C
YOL114C	YOL114C
YOR246C	YOR246C
YPR090W	YPR089W
YPR147C	YPR147C
YLR120C	YPS1/YAP3
YHR016C	YSC84
