# Supplementary material for: Linking Genetics to Structural Biology: Complex Heterozygosity Screening with Actin Alanine Scan Alleles Identifies Functionally Related Surfaces on Yeast Actin
Source: G3 (Bethesda). 2014 Jun 17;4(8):1491–501. doi: 10.1534/g3.114.012054 (PMC4132179; doi:10.1534/g3.114.012054)
Supplement: Supporting Information [file supp_g3.114.012054_TableS2.xls]

## Sheet: Sheet1
Supplemental Table 2-CHI Interactions
act1 Allele	CHI ORF	CHI Gene	Best CHI Score
act1-101	YCR063W	BUD31	3
act1-101	YCR094W	CDC50	2
act1-101	YKL054C	DEF1	3
act1-101	YJL204C	RCY1	2
act1-101	YDL075W	RPL31A	3
act1-101	YIL052C	RPL34B	3
act1-101	YHR207C	SET5	2
act1-101	YAL047C	SPC72	3
act1-101	YNL246W	VPS75	2
act1-101	YDR042C	YDR042C	3
act1-101	YDR049W	YDR049W	2
act1-102	YKL054C	DEF1	3
act1-102	YMR316W	DIA1	3
act1-102	YKR082W	NUP133	3
act1-102	YNL169C	PSD1	3
act1-102	YDR195W	REF2	3
act1-102	YGL070C	RPB9	2
act1-102	YJL189W	RPL39	3
act1-102	YML073C	RPL6A	3
act1-102	YGR027C	RPS25A	3
act1-102	YBL058W	SHP1	3
act1-102	YAL047C	SPC72	3
act1-102	YIL011W	TIR3	3
act1-102	YDR042C	YDR042C	2
act1-102	YGL081W	YGL081W	2
act1-103	YLR295C	ATP14	3
act1-103	YLR074C	BUD20	2
act1-103	YCR063W	BUD31	2
act1-103	YDL069C	CBS1	2
act1-103	YAL021C	CCR4	2
act1-103	YKL054C	DEF1	3
act1-103	YMR316W	DIA1	3
act1-103	YBR078W	ECM33	2
act1-103	YIL134W	FLX1	3
act1-103	YBR179C	FZO1	2
act1-103	YDR309C	GIC2	1
act1-103	YNL255C	GIS2	2
act1-103	YBR121C	GRS1	1
act1-103	YER037W	PHM8	2
act1-103	YNR052C	POP2	3
act1-103	YML016C	PPZ1	1
act1-103	YGR034W	RPL26B	2
act1-103	YIL052C	RPL34B	2
act1-103	YIL069C	RPS24B	2
act1-103	YDR257C	SET7	3
act1-103	YBL058W	SHP1	2
act1-103	YPL129W	TAF14/ANC1	2
act1-103	YBR044C	TCM62	2
act1-103	YIL055C	YIL055C	2
act1-104	YDR521W	[YDR520C]	3
act1-104	YBR200W	BEM1	2
act1-104	YNL225C	CNM67	2
act1-104	YKL054C	DEF1	2
act1-104	YBR163W	DEM1	2
act1-104	YIL005W	EPS1	2
act1-104	YNL133C	FYV6	3
act1-104	YER019W	ISC1	3
act1-104	YPR045C	MNI2	3
act1-104	YKR082W	NUP133	3
act1-104	YJL204C	RCY1	3
act1-104	YDR195W	REF2	3
act1-104	YIL052C	RPL34B	3
act1-104	YJL189W	RPL39	2
act1-104	YPR043W	RPL43A	2
act1-104	YML073C	RPL6A	3
act1-104	YLR369W	SSQ1/SSC2	3
act1-104	YGL081W	YGL081W	2
act1-105	YDL151C	[RPC53]	2
act1-105	YCR088W	ABP1	3
act1-105	YMR064W	AEP1	3
act1-105	YLR370C	ARC18	1
act1-105	YLL042C	ATG10	3
act1-105	YPL149W	ATG5	3
act1-105	YHR171W	ATG7	3
act1-105	YLR295C	ATP14	1
act1-105	YBR200W	BEM1	3
act1-105	YIL159W	BNR1	2
act1-105	YLR074C	BUD20	1
act1-105	YCR063W	BUD31	1
act1-105	YLR226W	BUR2	3
act1-105	YNL288W	CAF40	2
act1-105	YAL021C	CCR4	1
act1-105	YCR094W	CDC50	1
act1-105	YNL192W	CHS1	1
act1-105	YNL225C	CNM67	1
act1-105	YLR087C	CSF1	1
act1-105	YEL027W	CUP5	1
act1-105	YGR092W	DBF2	3
act1-105	YPR111W	DBF20	3
act1-105	YMR316W	DIA1	1
act1-105	YPR023C	EAF3	3
act1-105	YEL018W	EAF5	2
act1-105	YJR082C	EAF6	2
act1-105	YBR078W	ECM33	2
act1-105	YIL005W	EPS1	3
act1-105	YDR518W	EUG1	3
act1-105	YBR179C	FZO1	3
act1-105	YDR309C	GIC2	3
act1-105	YNL153C	GIM3	3
act1-105	YEL003W	GIM4	1
act1-105	YNL255C	GIS2	1
act1-105	YBR121C	GRS1	1
act1-105	YNL164C	IBD2	3
act1-105	YFL013C	IES1	3
act1-105	YER019W	ISC1	1
act1-105	YPL004C	LSP1	3
act1-105	YDR144C	MKC7	3
act1-105	YPR045C	MNI2	1
act1-105	YNL005C	MRP7	3
act1-105	YHR147C	MRPL6	2
act1-105	YPR052C	NHP6A	2
act1-105	YKR082W	NUP133	1
act1-105	YGR078C	PAC10	2
act1-105	YGL248W	PDE1	3
act1-105	YJL179W	PFD1	1
act1-105	YOL100W	PKH2	2
act1-105	YNR052C	POP2	1
act1-105	YML016C	PPZ1	2
act1-105	YIL095W	PRK1	3
act1-105	YHL011C	PRS3	1
act1-105	YNL169C	PSD1	1
act1-105	YDR055W	PST1	3
act1-105	YIL120W	QDR1	1
act1-105	YJL204C	RCY1	2
act1-105	YDR195W	REF2	1
act1-105	YEL024W	RIP1	3
act1-105	YGL070C	RPB9	1
act1-105	YKL006W	RPL14A	1
act1-105	YNL301C	RPL18B	2
act1-105	YBR191W	RPL21A	2
act1-105	YPL079W	RPL21B	2
act1-105	YIL052C	RPL34B	1
act1-105	YPR043W	RPL43A	1
act1-105	YML073C	RPL6A	1
act1-105	YGL076C	RPL7A	3
act1-105	YPL198W	RPL7B	2
act1-105	YHL033C	RPL8A	2
act1-105	YMR230W	RPS10B	3
act1-105	YJL191W	RPS14B	2
act1-105	YLR441C	RPS1A	2
act1-105	YJL190C	RPS22A	1
act1-105	YIL069C	RPS24B	1
act1-105	YER131W	RPS26B	2
act1-105	YOR167C	RPS28A	2
act1-105	YHR203C	RPS4B	2
act1-105	YBR189W	RPS9B	2
act1-105	YNR037C	RSM19	3
act1-105	YDR129C	SAC6	1
act1-105	YKL117W	SBA1	2
act1-105	YHR207C	SET5	1
act1-105	YDR257C	SET7	1
act1-105	YBL058W	SHP1	1
act1-105	YOR327C	SNC2	3
act1-105	YLR025W	SNF7/VPS32	1
act1-105	YMR066W	SOV1	3
act1-105	YPL232W	SSO1	2
act1-105	YDR310C	SUM1	3
act1-105	YGR129W	SYF2	3
act1-105	YPL129W	TAF14/ANC1	1
act1-105	YBR044C	TCM62	1
act1-105	YOL018C	TLG2	3
act1-105	YML028W	TSA1	2
act1-105	YHR039C-A	VMA10	1
act1-105	YGR020C	VMA7	3
act1-105	YKR001C	VPS1	3
act1-105	YKL041W	VPS24	3
act1-105	YPL065W	VPS28	2
act1-105	YNL246W	VPS75	1
act1-105	YIL101C	XBP1	1
act1-105	YER123W	YCK3	3
act1-105	YDR049W	YDR049W	1
act1-105	YGL160W	YGL160W	1
act1-105	YIL055C	YIL055C	2
act1-105	YLR200W	YKE2	2
act1-105	YOL114C	YOL114C	1
act1-105	YPR090W	YPR090W	3
act1-105	YPR147C	YPR147C	3
act1-106	YLR370C	ARC18	2
act1-106	YIL159W	BNR1	3
act1-106	YCR063W	BUD31	2
act1-106	YCR094W	CDC50	2
act1-106	YNL225C	CNM67	3
act1-106	YGL110C	CUE3	3
act1-106	YAL013W	DEP1	3
act1-106	YDR440W	DOT1	3
act1-106	YGL200C	EMP24	2
act1-106	YHR061C	GIC1	3
act1-106	YNL255C	GIS2	3
act1-106	YBR121C	GRS1	1
act1-106	YER019W	ISC1	3
act1-106	YPR045C	MNI2	2
act1-106	YGR078C	PAC10	3
act1-106	YNR052C	POP2	3
act1-106	YML016C	PPZ1	3
act1-106	YNL169C	PSD1	3
act1-106	YIL121W	QDR1	3
act1-106	YJL204C	RCY1	1
act1-106	YMR142C	RPL13B	3
act1-106	YKL006W	RPL14A	2
act1-106	YIL052C	RPL34B	3
act1-106	YPR043W	RPL43A	2
act1-106	YML073C	RPL6A	3
act1-106	YDL081C	RPP1A	2
act1-106	YDR129C	SAC6	2
act1-106	YHR207C	SET5	1
act1-106	YBL058W	SHP1	2
act1-106	YLR025W	SNF7/VPS32	2
act1-106	YPL129W	TAF14/ANC1	3
act1-106	YBR044C	TCM62	2
act1-106	YPR036W	VMA13	3
act1-106	YOR332W	VMA4	3
act1-106	YNL246W	VPS75	1
act1-106	YDR042C	YDR042C	3
act1-106	YGL081W	YGL081W	2
act1-106	YHR016C	YSC84	1
act1-107	YER119C-A	[SCS2?]	1
act1-107	YDR521W	[YDR520C]	1
act1-107	YCR088W	ABP1	1
act1-107	YLR370C	ARC18	2
act1-107	YLR295C	ATP14	3
act1-107	YBR200W	BEM1	3
act1-107	YCR063W	BUD31	1
act1-107	YNL288W	CAF40	3
act1-107	YCR094W	CDC50	1
act1-107	YNL225C	CNM67	2
act1-107	YAL013W	DEP1	1
act1-107	YDR440W	DOT1	1
act1-107	YGL200C	EMP24	1
act1-107	YNL153C	GIM3	1
act1-107	YEL003W	GIM4	2
act1-107	YML094W	GIM5	3
act1-107	YBR121C	GRS1	1
act1-107	YPR045C	MNI2	1
act1-107	YGR078C	PAC10	1
act1-107	YBR279W	PAF1	1
act1-107	YOR360C	PDE2	1
act1-107	YER149C	PEA2	1
act1-107	YJL179W	PFD1	1
act1-107	YHL011C	PRS3	1
act1-107	YNL169C	PSD1	3
act1-107	YJL204C	RCY1	1
act1-107	YDR195W	REF2	1
act1-107	YMR142C	RPL13B	1
act1-107	YKL006W	RPL14A	2
act1-107	YDL075W	RPL31A	1
act1-107	YDL136W	RPL35B	1
act1-107	YPR043W	RPL43A	1
act1-107	YGL076C	RPL7A	1
act1-107	YDL081C	RPP1A	1
act1-107	YIL069C	RPS24B	1
act1-107	YDR129C	SAC6	3
act1-107	YHR207C	SET5	1
act1-107	YLR025W	SNF7/VPS32	2
act1-107	YAL047C	SPC72	1
act1-107	YBR044C	TCM62	1
act1-107	YPR036W	VMA13	1
act1-107	YNL246W	VPS75	1
act1-107	YOR043W	WHI2	1
act1-107	YBR209W	YBR209W	1
act1-107	YDR049W	YDR049W	1
act1-107	YGL081W	YGL081W	1
act1-107	YHR112C	YHR112C	3
act1-107	YLR200W	YKE2	2
act1-107	YOL114C	YOL114C	1
act1-108	YDL151C	[RPC53]	2
act1-108	YDR521W	[YDR520C]	1
act1-108	YLR370C	ARC18	1
act1-108	YPL149W	ATG5	3
act1-108	YLR295C	ATP14	2
act1-108	YLR074C	BUD20	2
act1-108	YCR063W	BUD31	1
act1-108	YLR226W	BUR2	3
act1-108	YNL288W	CAF40	3
act1-108	YAL021C	CCR4	1
act1-108	YCR094W	CDC50	1
act1-108	YNL192W	CHS1	3
act1-108	YNL225C	CNM67	2
act1-108	YLR087C	CSF1	2
act1-108	YEL027W	CUP5	2
act1-108	YBR163W	DEM1	3
act1-108	YMR316W	DIA1	2
act1-108	YPR023C	EAF3	3
act1-108	YEL018W	EAF5	3
act1-108	YJR082C	EAF6	3
act1-108	YEL003W	GIM4	3
act1-108	YNL255C	GIS2	1
act1-108	YBR121C	GRS1	1
act1-108	YFL013C	IES1	3
act1-108	YPR052C	NHP6A	3
act1-108	YGR078C	PAC10	3
act1-108	YGL248W	PDE1	2
act1-108	YML016C	PPZ1	2
act1-108	YIL095W	PRK1	2
act1-108	YHL011C	PRS3	1
act1-108	YNL169C	PSD1	1
act1-108	YJL204C	RCY1	1
act1-108	YDR195W	REF2	1
act1-108	YKL006W	RPL14A	2
act1-108	YNL301C	RPL18B	3
act1-108	YBR191W	RPL21A	1
act1-108	YIL052C	RPL34B	1
act1-108	YPR043W	RPL43A	3
act1-108	YML073C	RPL6A	1
act1-108	YJL190C	RPS22A	2
act1-108	YIL069C	RPS24B	1
act1-108	YHR203C	RPS4B	3
act1-108	YBR189W	RPS9B	1
act1-108	YDR129C	SAC6	1
act1-108	YHR207C	SET5	1
act1-108	YDR257C	SET7	2
act1-108	YLR025W	SNF7/VPS32	1
act1-108	YAL047C	SPC72	1
act1-108	YGR129W	SYF2	3
act1-108	YPL129W	TAF14/ANC1	1
act1-108	YBR044C	TCM62	1
act1-108	YIL011W	TIR3	3
act1-108	YPR036W	VMA13	3
act1-108	YGR020C	VMA7	2
act1-108	YNL246W	VPS75	1
act1-108	YDR049W	YDR049W	1
act1-108	YGL160W	YGL160W	3
act1-108	YIL055C	YIL055C	2
act1-108	YLR200W	YKE2	2
act1-108	YOL114C	YOL114C	1
act1-109	YDL096C	[PMT1]	2
act1-109	YPR197C	[SGE1]	1
act1-109	YCL007C	[VMA9]	3
act1-109	YLR370C	ARC18	1
act1-109	YBR217W	ATG12	2
act1-109	YPL149W	ATG5	2
act1-109	YER155C	BEM2	3
act1-109	YLR231C	BNA5	3
act1-109	YCR063W	BUD31	1
act1-109	YLR226W	BUR2	2
act1-109	YNL288W	CAF40	3
act1-109	YDL069C	CBS1	2
act1-109	YAL021C	CCR4	2
act1-109	YCR094W	CDC50	3
act1-109	YNL225C	CNM67	2
act1-109	YEL027W	CUP5	3
act1-109	YIL049W	DFG10	2
act1-109	YBR078W	ECM33	3
act1-109	YBL016W	FUS3	2
act1-109	YEL003W	GIM4	3
act1-109	YNL255C	GIS2	2
act1-109	YBR121C	GRS1	1
act1-109	YNL164C	IBD2	3
act1-109	YDL115C	IWR1	3
act1-109	YDR144C	MKC7	1
act1-109	YPR045C	MNI2	1
act1-109	YMR097C	MTG1	3
act1-109	YPR052C	NHP6A	2
act1-109	YNR052C	POP2	1
act1-109	YDL188C	PPH22	2
act1-109	YDR195W	REF2	1
act1-109	YLR371W	ROM2	3
act1-109	YMR142C	RPL13B	1
act1-109	YNL301C	RPL18B	3
act1-109	YDL191W	RPL35A	1
act1-109	YPR043W	RPL43A	2
act1-109	YML073C	RPL6A	1
act1-109	YDL081C	RPP1A	2
act1-109	YIL069C	RPS24B	2
act1-109	YGR027C	RPS25A	1
act1-109	YBL058W	SHP1	1
act1-109	YBR044C	TCM62	2
act1-109	YAL016W	TPD3	1
act1-109	YPR036W	VMA13	3
act1-109	YDR042C	YDR042C	3
act1-109	YOR066W	YOR066W	3
act1-109	YPR090W	YPR089W	2
act1-109	YPR147C	YPR147C	2
act1-109	YLR120C	YPS1/YAP3	1
act1-109	YHR016C	YSC84	2
act1-110	YPR197C	[SGE1]	1
act1-110	YCL007C	[VMA9]	3
act1-110	YMR064W	AEP1	2
act1-110	YBR217W	ATG12	2
act1-110	YLR074C	BUD20	2
act1-110	YCR063W	BUD31	1
act1-110	YAL021C	CCR4	1
act1-110	YCR094W	CDC50	2
act1-110	YMR138W	CIN4	2
act1-110	YNL225C	CNM67	1
act1-110	YKL054C	DEF1	3
act1-110	YBR078W	ECM33	3
act1-110	YBR179C	FZO1	2
act1-110	YHR061C	GIC1	3
act1-110	YEL003W	GIM4	1
act1-110	YNL255C	GIS2	1
act1-110	YBR121C	GRS1	1
act1-110	YDR144C	MKC7	1
act1-110	YPR045C	MNI2	1
act1-110	YER037W	PHM8	3
act1-110	YNR052C	POP2	3
act1-110	YDL134C	PPH21	2
act1-110	YDR055W	PST1	3
act1-110	YGL058W	RAD6	1
act1-110	YDR195W	REF2	3
act1-110	YMR142C	RPL13B	1
act1-110	YKL006W	RPL14A	2
act1-110	YDL191W	RPL35A	3
act1-110	YPR043W	RPL43A	2
act1-110	YML073C	RPL6A	1
act1-110	YDL081C	RPP1A	2
act1-110	YHR203C	RPS4B	1
act1-110	YKL212W	SAC1	3
act1-110	YBL058W	SHP1	1
act1-110	YCL008C	STP22	2
act1-110	YPL129W	TAF14/ANC1	2
act1-110	YBR044C	TCM62	2
act1-110	YAL016W	TPD3	1
act1-110	YDR453C	TSA2	3
act1-110	YDR027C	VPS54	2
act1-110	YGL104C	VPS73	3
act1-110	YNL246W	VPS75	3
act1-110	YDR042C	YDR042C	3
act1-110	YDR049W	YDR049W	3
act1-111	YDR521W	[YDR520C]	2
act1-111	YLR370C	ARC18	3
act1-111	YBR217W	ATG12	3
act1-111	YLR295C	ATP14	1
act1-111	YLR074C	BUD20	1
act1-111	YCR063W	BUD31	1
act1-111	YNL288W	CAF40	1
act1-111	YAL021C	CCR4	2
act1-111	YCR094W	CDC50	1
act1-111	YMR138W	CIN4	3
act1-111	YNL225C	CNM67	3
act1-111	YLR087C	CSF1	3
act1-111	YGL110C	CUE3	3
act1-111	YEL027W	CUP5	1
act1-111	YGL200C	EMP24	3
act1-111	YEL003W	GIM4	3
act1-111	YNL255C	GIS2	1
act1-111	YBR121C	GRS1	1
act1-111	YER019W	ISC1	3
act1-111	YGR040W	KSS1	2
act1-111	YGL035C	MIG1	1
act1-111	YMR188C	MRPS17	3
act1-111	YGR089W	NNF2	2
act1-111	YJL179W	PFD1	1
act1-111	YNR052C	POP2	1
act1-111	YHL011C	PRS3	2
act1-111	YNL169C	PSD1	1
act1-111	YIL120W	QDR1	3
act1-111	YJL204C	RCY1	2
act1-111	YDR195W	REF2	1
act1-111	YGL070C	RPB9	3
act1-111	YKL006W	RPL14A	1
act1-111	YBR191W	RPL21A	2
act1-111	YDL075W	RPL31A	2
act1-111	YIL052C	RPL34B	2
act1-111	YJL189W	RPL39	3
act1-111	YML073C	RPL6A	1
act1-111	YHR203C	RPS4B	3
act1-111	YBR189W	RPS9B	3
act1-111	YDR129C	SAC6	1
act1-111	YKL117W	SBA1	2
act1-111	YHR207C	SET5	1
act1-111	YDR257C	SET7	2
act1-111	YBL058W	SHP1	1
act1-111	YLR025W	SNF7/VPS32	1
act1-111	YPL129W	TAF14/ANC1	2
act1-111	YBR044C	TCM62	1
act1-111	YOR332W	VMA4	2
act1-111	YEL051W	VMA8	1
act1-111	YNL246W	VPS75	1
act1-111	YDR042C	YDR042C	2
act1-111	YDR049W	YDR049W	1
act1-111	YGL160W	YGL160W	3
act1-111	YOL114C	YOL114C	3
act1-112	YDR521W	[YDR520C]	1
act1-112	YLR370C	ARC18	1
act1-112	YLL042C	ATG10	2
act1-112	YPL149W	ATG5	1
act1-112	YLR231C	BNA5	2
act1-112	YIL159W	BNR1	3
act1-112	YLR074C	BUD20	3
act1-112	YCR063W	BUD31	1
act1-112	YLR226W	BUR2	3
act1-112	YNL288W	CAF40	2
act1-112	YAL021C	CCR4	2
act1-112	YGR167W	CLC1	3
act1-112	YGR255C	COQ6	3
act1-112	YLR087C	CSF1	2
act1-112	YPR111W	DBF20	2
act1-112	YBR163W	DEM1	2
act1-112	YIL049W	DFG10	3
act1-112	YKL002W	DID4	3
act1-112	YDR440W	DOT1	3
act1-112	YJR082C	EAF6	2
act1-112	YBR078W	ECM33	2
act1-112	YDR153C	ENT5	3
act1-112	YOR286W	FMP31	1
act1-112	YJL161W	FMP33	2
act1-112	YBL016W	FUS3	3
act1-112	YNL133C	FYV6	2
act1-112	YHR061C	GIC1	2
act1-112	YDR309C	GIC2	3
act1-112	YEL003W	GIM4	2
act1-112	YNL255C	GIS2	2
act1-112	YBR121C	GRS1	1
act1-112	YDR098C	GRX3	3
act1-112	YFL013C	IES1	3
act1-112	YIL154C	IMP2'	3
act1-112	YDL115C	IWR1	2
act1-112	YKR095W	MLP1	3
act1-112	YPR045C	MNI2	1
act1-112	YGR078C	PAC10	2
act1-112	YGL248W	PDE1	2
act1-112	YER149C	PEA2	3
act1-112	YJL211C	PEX2	1
act1-112	YJL179W	PFD1	2
act1-112	YOL100W	PKH2	3
act1-112	YNR052C	POP2	1
act1-112	YML016C	PPZ1	2
act1-112	YIL095W	PRK1	1
act1-112	YHL011C	PRS3	2
act1-112	YJL079C	PRY1	2
act1-112	YNL169C	PSD1	3
act1-112	YIL121W	QDR1	2
act1-112	YJL204C	RCY1	2
act1-112	YDR195W	REF2	1
act1-112	YBR052C	RFS1	2
act1-112	YGR085C	RPL11B	3
act1-112	YMR142C	RPL13B	1
act1-112	YKL006W	RPL14A	2
act1-112	YNL301C	RPL18B	3
act1-112	YBR191W	RPL21A	2
act1-112	YPL079W	RPL21B	2
act1-112	YDL075W	RPL31A	1
act1-112	YIL052C	RPL34B	1
act1-112	YDL191W	RPL35A	3
act1-112	YDL136W	RPL35B	3
act1-112	YPR043W	RPL43A	1
act1-112	YML073C	RPL6A	1
act1-112	YDL081C	RPP1A	2
act1-112	YJL190C	RPS22A	3
act1-112	YGR027C	RPS25A	2
act1-112	YOR167C	RPS28A	3
act1-112	YBR189W	RPS9B	1
act1-112	YDR129C	SAC6	1
act1-112	YDR257C	SET7	3
act1-112	YOR327C	SNC2	3
act1-112	YLR025W	SNF7/VPS32	3
act1-112	YNL202W	SPS19	3
act1-112	YPL232W	SSO1	1
act1-112	YHL007C	STE20	3
act1-112	YCL008C	STP22	1
act1-112	YGR129W	SYF2	1
act1-112	YPL129W	TAF14/ANC1	2
act1-112	YIL011W	TIR3	2
act1-112	YAL016W	TPD3	1
act1-112	YML028W	TSA1	3
act1-112	YKR001C	VPS1	1
act1-112	YJR102C	VPS25	2
act1-112	YDR484W	VPS52/SAC2	2
act1-112	YNL246W	VPS75	3
act1-112	YIL101C	XBP1	3
act1-112	YBR209W	YBR209W	1
act1-112	YDR042C	YDR042C	3
act1-112	YDR049W	YDR049W	3
act1-112	YGL160W	YGL160W	2
act1-112	YHR112C	YHR112C	2
act1-112	YIL055C	YIL055C	3
act1-112	YJL213W	YJL213W	2
act1-112	YLR200W	YKE2	3
act1-112	YOL114C	YOL114C	2
act1-113	YER119C-A	[SCS2?]	3
act1-113	YDR521W	[YDR520C]	3
act1-113	YKL054C	DEF1	3
act1-113	YIL049W	DFG10	3
act1-113	YML094W	GIM5	1
act1-113	YER037W	PHM8	1
act1-113	YJL204C	RCY1	3
act1-113	YMR142C	RPL13B	2
act1-113	YIL052C	RPL34B	2
act1-113	YDL191W	RPL35A	3
act1-113	YJL189W	RPL39	3
act1-113	YML073C	RPL6A	3
act1-113	YDL081C	RPP1A	3
act1-113	YDR450W	RPS18A	3
act1-113	YIL069C	RPS24B	3
act1-113	YBL058W	SHP1	2
act1-113	YAL016W	TPD3	1
act1-113	YCR004C	YCP4	3
act1-113	YDR042C	YDR042C	2
act1-115	YDR521W	[YDR520C]	3
act1-115	YKL054C	DEF1	3
act1-115	YDL075W	RPL31A	3
act1-115	YDL136W	RPL35B	3
act1-115	YPR043W	RPL43A	3
act1-115	YML073C	RPL6A	3
act1-115	YJL191W	RPS14B	3
act1-115	YAL047C	SPC72	3
act1-115	YPR036W	VMA13	2
act1-115	YDR042C	YDR042C	2
act1-116	YKL054C	DEF1	2
act1-116	YDR484W	VPS52/SAC2	3
act1-116	YNL246W	VPS75	3
act1-116	YDR042C	YDR042C	3
act1-117	YCR088W	ABP1	2
act1-117	YKL054C	DEF1	3
act1-117	YLL046C	RNP1	3
act1-117	YDL075W	RPL31A	3
act1-119	YKL054C	DEF1	3
act1-119	YDR518W	EUG1	1
act1-119	YJL189W	RPL39	3
act1-119	YDL081C	RPP1A	3
act1-119	YMR230W	RPS10B	1
act1-119	YHR207C	SET5	3
act1-119	YBL058W	SHP1	2
act1-119	YAL047C	SPC72	2
act1-119	YPR036W	VMA13	2
act1-119	YNL246W	VPS75	3
act1-119	YDR042C	YDR042C	3
act1-120	YKL054C	DEF1	3
act1-120	YDR195W	REF2	2
act1-120	YIL133C	RPL16A	2
act1-120	YJL189W	RPL39	3
act1-120	YML073C	RPL6A	3
act1-120	YBL058W	SHP1	3
act1-121	YKL054C	DEF1	3
act1-121	YBR163W	DEM1	3
act1-121	YDR518W	EUG1	2
act1-121	YIL134W	FLX1	3
act1-121	YDL075W	RPL31A	3
act1-122	YCR063W	BUD31	3
act1-122	YNL225C	CNM67	3
act1-122	YKL054C	DEF1	2
act1-122	YMR142C	RPL13B	3
act1-122	YJL189W	RPL39	3
act1-122	YML073C	RPL6A	3
act1-122	YBL058W	SHP1	3
act1-122	YPR090W	YPR089W	3
act1-123	YCR094W	CDC50	3
act1-123	YNL192W	CHS1	3
act1-123	YKL054C	DEF1	2
act1-123	YBR163W	DEM1	3
act1-123	YBR078W	ECM33	2
act1-123	YNL133C	FYV6	3
act1-123	YEL003W	GIM4	3
act1-123	YBR121C	GRS1	2
act1-123	YBR133C	HSL7	2
act1-123	YIL154C	IMP2'	2
act1-123	YDL116W	NUP84	2
act1-123	YBR279W	PAF1	2
act1-123	YNR052C	POP2	2
act1-123	YJL204C	RCY1	2
act1-123	YGL070C	RPB9	3
act1-123	YMR142C	RPL13B	3
act1-123	YKL006W	RPL14A	2
act1-123	YDL191W	RPL35A	2
act1-123	YPR043W	RPL43A	3
act1-123	YML073C	RPL6A	3
act1-123	YDL081C	RPP1A	1
act1-123	YDR450W	RPS18A	3
act1-123	YHR207C	SET5	3
act1-123	YDR257C	SET7	3
act1-123	YBL058W	SHP1	2
act1-123	YDR293C	SSD1	2
act1-123	YBR044C	TCM62	3
act1-123	YOL018C	TLG2	3
act1-123	YPR036W	VMA13	3
act1-123	YNL246W	VPS75	2
act1-123	YDR042C	YDR042C	3
act1-123	YDR049W	YDR049W	2
act1-124	YNL225C	CNM67	2
act1-124	YKL054C	DEF1	2
act1-124	YKL002W	DID4	3
act1-124	YBR133C	HSL7	2
act1-124	YJL189W	RPL39	3
act1-124	YML073C	RPL6A	2
act1-124	YDL081C	RPP1A	2
act1-124	YIL069C	RPS24B	2
act1-124	YDR310C	SUM1	1
act1-125	YNL225C	CNM67	3
act1-127	YLR370C	ARC18	3
act1-127	YOR141C	ARP8	2
act1-127	YCR063W	BUD31	3
act1-127	YAL021C	CCR4	3
act1-127	YBR163W	DEM1	3
act1-127	YNL255C	GIS2	2
act1-127	YJL179W	PFD1	3
act1-127	YIL121W	QDR1	3
act1-127	YDR195W	REF2	3
act1-127	YBL027W	RPL19B	3
act1-127	YBR191W	RPL21A	3
act1-127	YDL075W	RPL31A	2
act1-127	YDL191W	RPL35A	3
act1-127	YML073C	RPL6A	3
act1-127	YIL069C	RPS24B	1
act1-127	YDR129C	SAC6	3
act1-127	YNL246W	VPS75	3
act1-128	YDR521W	[YDR520C]	1
act1-128	YLR295C	ATP14	2
act1-128	YCR063W	BUD31	1
act1-128	YCR094W	CDC50	1
act1-128	YNL225C	CNM67	1
act1-128	YGL110C	CUE3	2
act1-128	YBR163W	DEM1	2
act1-128	YMR316W	DIA1	2
act1-128	YDR440W	DOT1	1
act1-128	YGL200C	EMP24	1
act1-128	YML094W	GIM5	2
act1-128	YBR121C	GRS1	1
act1-128	YKR082W	NUP133	2
act1-128	YER149C	PEA2	2
act1-128	YML016C	PPZ1	2
act1-128	YJL204C	RCY1	1
act1-128	YDR195W	REF2	1
act1-128	YMR142C	RPL13B	2
act1-128	YGR034W	RPL26B	1
act1-128	YDL075W	RPL31A	1
act1-128	YDL191W	RPL35A	2
act1-128	YPR043W	RPL43A	1
act1-128	YML073C	RPL6A	2
act1-128	YGL076C	RPL7A	3
act1-128	YDL081C	RPP1A	1
act1-128	YIL069C	RPS24B	1
act1-128	YDR129C	SAC6	3
act1-128	YHR207C	SET5	1
act1-128	YDR257C	SET7	3
act1-128	YBL058W	SHP1	2
act1-128	YLR025W	SNF7/VPS32	2
act1-128	YPL129W	TAF14/ANC1	2
act1-128	YBR044C	TCM62	3
act1-128	YPR036W	VMA13	1
act1-128	YPL002C	VPS22	2
act1-128	YNL246W	VPS75	1
act1-128	YDR049W	YDR049W	1
act1-128	YGL081W	YGL081W	1
act1-129	YNL225C	CNM67	2
act1-129	YKL054C	DEF1	2
act1-129	YML073C	RPL6A	2
act1-129	YIL069C	RPS24B	1
act1-129	YBL058W	SHP1	3
act1-129	YHL007C	STE20	3
act1-129	YNL246W	VPS75	3
act1-129	YDR042C	YDR042C	2
act1-131	YLR370C	ARC18	2
act1-131	YLR295C	ATP14	3
act1-131	YIL159W	BNR1	3
act1-131	YCR063W	BUD31	1
act1-131	YCR094W	CDC50	1
act1-131	YNL192W	CHS1	3
act1-131	YNL225C	CNM67	2
act1-131	YGL110C	CUE3	2
act1-131	YAL013W	DEP1	2
act1-131	YMR316W	DIA1	3
act1-131	YDR440W	DOT1	1
act1-131	YGL200C	EMP24	2
act1-131	YNL133C	FYV6	2
act1-131	YEL003W	GIM4	2
act1-131	YBR121C	GRS1	1
act1-131	YER019W	ISC1	1
act1-131	YPR045C	MNI2	1
act1-131	YGR078C	PAC10	3
act1-131	YOR360C	PDE2	3
act1-131	YER149C	PEA2	2
act1-131	YJL179W	PFD1	2
act1-131	YNR052C	POP2	2
act1-131	YIL095W	PRK1	3
act1-131	YHL011C	PRS3	3
act1-131	YIL121W	QDR1	3
act1-131	YDR195W	REF2	1
act1-131	YGL070C	RPB9	3
act1-131	YMR142C	RPL13B	2
act1-131	YKL006W	RPL14A	3
act1-131	YDL075W	RPL31A	1
act1-131	YIL052C	RPL34B	2
act1-131	YPR043W	RPL43A	1
act1-131	YML073C	RPL6A	1
act1-131	YGL076C	RPL7A	3
act1-131	YDL081C	RPP1A	2
act1-131	YIL069C	RPS24B	2
act1-131	YDR129C	SAC6	2
act1-131	YHR207C	SET5	1
act1-131	YDR257C	SET7	2
act1-131	YBL058W	SHP1	1
act1-131	YLR025W	SNF7/VPS32	2
act1-131	YPL129W	TAF14/ANC1	1
act1-131	YBR044C	TCM62	2
act1-131	YPR036W	VMA13	1
act1-131	YOR332W	VMA4	2
act1-131	YPL002C	VPS22	3
act1-131	YNL246W	VPS75	1
act1-131	YOR043W	WHI2	2
act1-131	YGL081W	YGL081W	1
act1-131	YIL055C	YIL055C	2
act1-131	YOL114C	YOL114C	3
act1-132	YLR370C	ARC18	2
act1-132	YLR074C	BUD20	3
act1-132	YCR063W	BUD31	1
act1-132	YAL021C	CCR4	3
act1-132	YCR094W	CDC50	3
act1-132	YKL054C	DEF1	2
act1-132	YNL255C	GIS2	3
act1-132	YBR121C	GRS1	1
act1-132	YPR045C	MNI2	1
act1-132	YJL179W	PFD1	3
act1-132	YNR052C	POP2	2
act1-132	YNL169C	PSD1	3
act1-132	YIL121W	QDR1	3
act1-132	YJL204C	RCY1	2
act1-132	YLR371W	ROM2	3
act1-132	YMR142C	RPL13B	3
act1-132	YKL006W	RPL14A	2
act1-132	YDL075W	RPL31A	3
act1-132	YPR043W	RPL43A	2
act1-132	YML073C	RPL6A	1
act1-132	YIL069C	RPS24B	3
act1-132	YBR189W	RPS9B	3
act1-132	YDR129C	SAC6	2
act1-132	YHR207C	SET5	2
act1-132	YDR257C	SET7	3
act1-132	YBL058W	SHP1	2
act1-132	YLR025W	SNF7/VPS32	3
act1-132	YPL129W	TAF14/ANC1	2
act1-132	YBR044C	TCM62	3
act1-132	YNL246W	VPS75	3
act1-132	YNR036C	YNR036C	3
act1-133	YLR370C	ARC18	3
act1-133	YAL021C	CCR4	3
act1-133	YCR094W	CDC50	2
act1-133	YKL054C	DEF1	3
act1-133	YMR316W	DIA1	3
act1-133	YDR518W	EUG1	3
act1-133	YEL003W	GIM4	3
act1-133	YNL255C	GIS2	2
act1-133	YKR082W	NUP133	3
act1-133	YGR078C	PAC10	2
act1-133	YBR279W	PAF1	3
act1-133	YNR052C	POP2	2
act1-133	YHL011C	PRS3	2
act1-133	YNL169C	PSD1	3
act1-133	YGL070C	RPB9	2
act1-133	YMR142C	RPL13B	2
act1-133	YDL075W	RPL31A	3
act1-133	YIL052C	RPL34B	3
act1-133	YDL191W	RPL35A	2
act1-133	YPR043W	RPL43A	3
act1-133	YML073C	RPL6A	3
act1-133	YDL081C	RPP1A	2
act1-133	YIL069C	RPS24B	2
act1-133	YER131W	RPS26B	2
act1-133	YHR207C	SET5	2
act1-133	YBL058W	SHP1	1
act1-133	YAL047C	SPC72	1
act1-133	YPR036W	VMA13	2
act1-133	YER123W	YCK3	3
act1-133	YDR042C	YDR042C	1
act1-133	YGL081W	YGL081W	3
act1-135	YKL054C	DEF1	2
act1-135	YGL200C	EMP24	3
act1-135	YBR133C	HSL7	3
act1-135	YDL191W	RPL35A	3
act1-135	YPL198W	RPL7B	3
act1-135	YIL069C	RPS24B	3
act1-135	YBL058W	SHP1	2
act1-135	YAL016W	TPD3	3
act1-135	YNL246W	VPS75	3
act1-136	YCR063W	BUD31	3
act1-136	YKL054C	DEF1	3
act1-136	YIL005W	EPS1	3
act1-136	YBR133C	HSL7	3
act1-136	YJL204C	RCY1	3
act1-136	YMR142C	RPL13B	2
act1-136	YIL052C	RPL34B	3
act1-136	YDL191W	RPL35A	2
act1-136	YML073C	RPL6A	3
act1-136	YBL058W	SHP1	2
act1-136	YNL246W	VPS75	3
act1-136	YDR042C	YDR042C	3
act1-136	YDR049W	YDR049W	3
act1-159	YLR370C	ARC18	3
act1-159	YCR063W	BUD31	3
act1-159	YAL021C	CCR4	3
act1-159	YCR094W	CDC50	3
act1-159	YKL054C	DEF1	3
act1-159	YPR045C	MNI2	3
act1-159	YDL188C	PPH22	2
act1-159	YIL121W	QDR1	1
act1-159	YJL204C	RCY1	2
act1-159	YMR142C	RPL13B	3
act1-159	YJL189W	RPL39	2
act1-159	YPR043W	RPL43A	3
act1-159	YHR207C	SET5	3
act1-159	YAL047C	SPC72	3
act1-159	YNL246W	VPS75	3
